# Supplementary material for: Directional preference for glioblastoma cancer cell membrane encapsulated nanoparticle population: A probabilistic approach for cancer therapeutics
Source: Front Immunol. 2023 Mar 29;14:1162213. doi: 10.3389/fimmu.2023.1162213 (PMC10090548; doi:10.3389/fimmu.2023.1162213)
Supplement: Supplementary file 3 [file Table_1.csv]

Prot_comb	BST@kf = 0	BST@kf = 1
0	0.0	2042.60917
1	0.0	815.8561782
2	0.0	1787.113332
3	0.0	423.8187455
4	0.0	688.2103491
5	0.0	1428.75226
6	0.0	23.40011636
7	0.0	381.13468
8	0.0	1087.264163
9	0.0	962.6044627
10	0.0	166.7148
