# Supplementary material for: Directional preference for glioblastoma cancer cell membrane encapsulated nanoparticle population: A probabilistic approach for cancer therapeutics
Source: Front Immunol. 2023 Mar 29;14:1162213. doi: 10.3389/fimmu.2023.1162213 (PMC10090548; doi:10.3389/fimmu.2023.1162213)
Supplement: Supplementary file 4 [file Table_2.csv]

BST@k=One	BST@k=Two	BST@k=Three	BST@k=Four	BST@k=Five	BST@k=Six	BST@k=Seven	BST@k=Eight	BST@k=Nine	BST@k=Ten	BST@k=Eleven
17238.594303449998	219799.81028899996	1202461.5489457506	3775530.5375759923	7602869.653102538	10318273.038536403	9594252.07779154	6051396.1657920275	2482635.9648172455	599110.7483249996	64652.461557949995
0	0	0	0	0	0	0	0	0	0	0
9807.478256859999	168433.95093770002	1074569.0368805984	3709827.4521108167	7969740.576945004	11336739.735235184	10924825.648447096	7087067.5338275945	2974266.5828463063	731307.2978905	80166.64662596
