# Supplementary material for: Directional preference for glioblastoma cancer cell membrane encapsulated nanoparticle population: A probabilistic approach for cancer therapeutics
Source: Front Immunol. 2023 Mar 29;14:1162213. doi: 10.3389/fimmu.2023.1162213 (PMC10090548; doi:10.3389/fimmu.2023.1162213)
Supplement: Supplementary file 5 [file Table_3.csv]

Nu_Interaction	EBST_Overall	EBST@kf=0	EBST@kf=1
1 - interactions	1326.3952084039915	0	1326.3952084039915
