# Supplementary material for: Directional preference for glioblastoma cancer cell membrane encapsulated nanoparticle population: A probabilistic approach for cancer therapeutics
Source: Front Immunol. 2023 Mar 29;14:1162213. doi: 10.3389/fimmu.2023.1162213 (PMC10090548; doi:10.3389/fimmu.2023.1162213)
Supplement: Supplementary file 6 [file Table_4.csv]

Nu_Interactions	EBST@GCC	EBST@NHC	EBST@F
1 - interactions	2443.7577649356945	569.8015964860249	1326.3952084039915
2 - interactions	5224.626185624903	1483.2078600279683	3660.6449042317727
3 - interactions	8783.029914665036	2745.09752865333	7227.249071339119
4 - interactions	13108.881686379254	4353.476515829262	12027.111047293429
5 - interactions	18197.378451313663	6307.55512500889	18060.464275998413
6 - interactions	24045.94188306134	8606.95805021288	25327.396160090317
7 - interactions	30653.063969785322	11251.484086290357	33827.94681866385
8 - interactions	38017.80384683532	14241.01566556642	43562.13725263655
9 - interactions	46139.54408826844	17575.479490607755	54529.97952057754
10 - interactions	55017.86272149903	21254.827489536186	66731.48104042985
11 - interactions	64652.461557949995	25279.026823909997	80166.64662596
