# Supplementary material for: Directional preference for glioblastoma cancer cell membrane encapsulated nanoparticle population: A probabilistic approach for cancer therapeutics
Source: Front Immunol. 2023 Mar 29;14:1162213. doi: 10.3389/fimmu.2023.1162213 (PMC10090548; doi:10.3389/fimmu.2023.1162213)
Supplement: Supplementary file 9 [file Table_7.csv]

P@k=One	P@k=Two	P@k=Three	P@k=Four	P@k=Five	P@k=Six	P@k=Seven	P@k=Eight	P@k=Nine	P@k=Ten	P@k=Eleven
0.00019590430914004757	0.00249786782064721	0.01366511647452276	0.042906207349688065	0.08640118217613613	0.1172598017883806	0.10903182080449901	0.06876979435353173	0.028213384164184535	0.006808465654621083	0.0007347290383867821
0.0	0.0	0.0	0.0	0.0	0.0	0.0	0.0	0.0	0.0	0.0
0.00011145498400247615	0.0019141315244929826	0.012211709440325395	0.04215953872115327	0.09057040813585057	0.12883394821161825	0.12415283888351462	0.08053945957562761	0.03380041492096744	0.00831078500023875	0.0009110366684706968
