# Supplementary material for: Directional preference for glioblastoma cancer cell membrane encapsulated nanoparticle population: A probabilistic approach for cancer therapeutics
Source: Front Immunol. 2023 Mar 29;14:1162213. doi: 10.3389/fimmu.2023.1162213 (PMC10090548; doi:10.3389/fimmu.2023.1162213)
Supplement: Supplementary file 10 [file Table_8.csv]

Prot_comb	Sp_,prot_comb	P_prot_comb	P@kf = 0	P@kf = 1
0	61.25931038149275	4.232764546023185e-05	4.232764546023185e-05	0.0
1	61.25025641142928	1.6900115791347177e-05	1.6900115791347177e-05	0.0
2	62.55921469537903	3.9112377623560345e-05	3.9112377623560345e-05	0.0
3	59.22292764483272	8.086937525528609e-06	8.086937525528609e-06	0.0
4	59.64952316493739	1.3357042204335256e-05	1.3357042204335256e-05	0.0
5	59.82421263036822	2.7924664626197338e-05	2.7924664626197338e-05	0.0
6	53.93989218584939	3.652088809393246e-07	3.652088809393246e-07	0.0
7	61.67414215376938	8.035450657936406e-06	8.035450657936406e-06	0.0
8	50.461011136199275	1.4968238672791173e-05	1.4968238672791173e-05	0.0
9	64.30342227510133	2.2733686371309426e-05	2.2733686371309426e-05	0.0
10	47.847641120809804	2.0929413258706865e-06	2.0929413258706865e-06	0.0
