# Supplementary material for: Directional preference for glioblastoma cancer cell membrane encapsulated nanoparticle population: A probabilistic approach for cancer therapeutics
Source: Front Immunol. 2023 Mar 29;14:1162213. doi: 10.3389/fimmu.2023.1162213 (PMC10090548; doi:10.3389/fimmu.2023.1162213)
Supplement: Supplementary file 11 [file Table_9.csv]

Prot_comb	Sp_,prot_comb	Sp@kf = 0	Sp@kf = 1	Sp@kf = 2	Sp@kf = 3	Sp@kf = 4	Sp@kf = 5	Sp@kf = 6	Sp@kf = 7	Sp@kf = 8	Sp@kf = 9	Sp@kf = 10
0;1;2;3;4;5;6;7;8;9	41.7992848674381	90.0	81.28797911849635	68.82833120928476	54.71481381136039	43.933323527465454	29.37180811972906	17.913622427156668	9.348990676111242	4.575878378387102	0.19145388441445732	0.0
0;1;2;3;4;5;6;7;8;10	36.89215638276918	90.0	79.93985472402474	64.61775554624117	46.87594265176209	34.10670749707215	21.425989493829604	11.765615475836185	6.3681859152577545	1.431672018332506	0.20872706128844243	0.0
0;1;2;3;4;5;6;7;9;10	38.72200434122987	90.0	80.49288350575029	66.37422832246463	50.139673042687164	34.63640611990337	21.770324766437298	11.950058804283543	6.464785367865446	1.4525857130816178	0.21171891759219363	0.0
0;1;2;3;4;5;6;8;9;10	39.76513676531896	90.0	80.93805329264376	67.75882067675109	52.720946464405486	41.381305029084665	26.163644754841293	14.514584147799155	6.010887563355112	1.3415746859435274	0.1958196665746783	0.0
0;1;2;3;4;5;7;8;9;10	42.42317634061858	90.0	81.38474034532197	69.1211006461361	55.2601043031282	44.636765314746995	30.268923374877645	18.879006729215533	10.308629365197774	5.511677339827585	1.097055109214324	0.0
0;1;2;3;4;6;7;8;9;10	38.03985698682489	90.0	79.53325537795662	63.301497999786164	52.01971639201445	36.16356858794428	22.769737610343896	12.485772244517833	6.744994648872634	1.5131350211483579	0.22037193630941943	0.0
0;1;2;3;5;6;7;8;9;10	38.61337547416573	90.0	80.60016457948088	66.71032521405493	50.76590381795914	38.912047748492135	23.132139644502345	11.378772895858845	6.165365238267199	1.3876940137264455	0.20243046658713126	0.0
0;1;2;4;5;6;7;8;9;10	39.79929106781806	90.0	80.93489963179933	67.74910583986384	52.70282851022158	41.35826677879056	26.13502469379504	14.484635233640077	5.981752442582419	1.3478010970238188	0.19671262408665768	0.0
0;1;3;4;5;6;7;8;9;10	38.36548548988716	90.0	78.53616383362642	65.4938793821269	54.10184777760324	37.89555049457658	23.916143763087504	13.101208767043232	7.066275741046567	1.582351079089534	0.23024716938161305	0.0
0;2;3;4;5;6;7;8;9;10	37.90602684977774	90.0	80.36100772582978	65.95899436703203	49.36656194709879	37.16629324144668	21.033722091860028	11.555558997532742	6.258090946666982	1.4078113156279954	0.20531166034103876	0.0
1;2;3;4;5;6;7;8;9;10	39.41199952313035	90.0	79.93878293178523	67.10547928530565	55.656694598720925	39.21857704687724	24.801997181252418	13.577664922939718	7.314576521485506	1.635695129577968	0.23784605386811108	0.0
