# Supplementary material for: Directional preference for glioblastoma cancer cell membrane encapsulated nanoparticle population: A probabilistic approach for cancer therapeutics
Source: Front Immunol. 2023 Mar 29;14:1162213. doi: 10.3389/fimmu.2023.1162213 (PMC10090548; doi:10.3389/fimmu.2023.1162213)
Supplement: Supplementary file 12 [file Table_10.csv]

SP@k=One	SP@k=Two	SP@k=Three	SP@k=Four	SP@k=Five	SP@k=Six	SP@k=Seven	SP@k=Eight	SP@k=Nine	SP@k=Ten	SP@k=Eleven
60.36334248239483	52.53683138686168	48.21471758115265	45.50290351222909	43.650433824452	42.30728051237428	41.28981073698782	40.49284083075564	39.851930037153394	39.32545046331103	38.885336599190694
0.0	0.0	0.0	0.0	0.0	0.0	0.0	0.0	0.0	0.0	0.0
29.636657517605173	37.46316861313833	41.785282418847345	44.49709648777091	46.349566175548006	47.69271948762571	48.710189263012154	49.50715916924435	50.148069962846584	50.67454953668897	51.114663400809306
