# Supplementary material for: Directional preference for glioblastoma cancer cell membrane encapsulated nanoparticle population: A probabilistic approach for cancer therapeutics
Source: Front Immunol. 2023 Mar 29;14:1162213. doi: 10.3389/fimmu.2023.1162213 (PMC10090548; doi:10.3389/fimmu.2023.1162213)
Supplement: Supplementary file 13 [file Table_11.csv]

Prot_comb	Sp_,prot_comb	Sp@kf = 0	Sp@kf = 1
0	61.25931038149275	90.0	0.0
1	61.25025641142928	90.0	0.0
2	62.55921469537903	90.0	0.0
3	59.22292764483272	90.0	0.0
4	59.64952316493739	90.0	0.0
5	59.82421263036822	90.0	0.0
6	53.93989218584939	90.0	0.0
7	61.67414215376938	90.0	0.0
8	50.461011136199275	90.0	0.0
9	64.30342227510133	90.0	0.0
10	47.847641120809804	90.0	0.0
